# Supplementary material for: Contribution of Serum Cytomegalovirus PCR to Diagnosis of Early CMV Primary Infection in Pregnant Women
Source: Viruses. 2022 Sep 28;14(10):2137. doi: 10.3390/v14102137 (PMC9608498; doi:10.3390/v14102137)
Supplement: Supplementary file 1 [file viruses-14-02137-s001.zip]

Archive with 1 entries (1 files):
- viruses-1929566-supplementary.pdf
